# Supplementary material for: Autoxidation Products of the Methanolic Extract of the Leaves of Combretum micranthum Exert Antiviral Activity against Tomato Brown Rugose Fruit Virus (ToBRFV)
Source: Molecules. 2022 Jan 24;27(3):760. doi: 10.3390/molecules27030760 (PMC8838289; doi:10.3390/molecules27030760)
Supplement: Supplementary file 1 [file molecules-27-00760-s001.zip]

Archive with 1 entries (1 files):
- molecules-1521548 (2).pdf
